# Supplementary material for: Prognostic and Predictive Value of Immune-Related Gene Pair Signature in Primary Lower-Grade Glioma Patients
Source: Front Oncol. 2021 May 27;11:665870. doi: 10.3389/fonc.2021.665870 (PMC8190397; doi:10.3389/fonc.2021.665870)
Supplement: Supplementary Table 1 — The coefficients and univariate Cox analysis results for 10 IRGPs in the TCGA, CGGA, and GEO datasets. Red-color indicates risky IRGPs, whereas blue indicates protective IRGPs. [file Table_1.xlsx]

## Sheet: Sheet1
IRGPs	coefficient	TCGA			CGGA			GEO
		HR	pvalue		HR	p-value		HR	pvalue
ADRB2|MSR1	-0.719738	0.2608 (0.1681-0.4045)	1.98e-09		0.3679 (0.2509-0.5395)	3.07e-07		1.2818 (0.7943-2.0684)	0.309
CXCL12|PLSCR1	-0.647348	0.2988 (0.1964-0.4544)	1.65e-08		0.3024 (0.2116-0.4323)	5.34e-11		0.4675 (0.3113-0.7021)	0.000248
BMP4|BTK	-0.40226	0.3056 (0.2052-0.4553)	5.61e-09		0.6684 (0.4889-0.9139)	0.0116		0.5460 (0.3986-0.7478)	0.000163
CALCRL|MDK	-0.70799	0.3336 (0.2268-0.4908)	2.5e-08		1.0946 (0.7640-1.5684)	0.622		0.3223 (0.2359-0.4405)	1.18e-12
KCNH2|TFRC	-0.406563	0.4027 (0.2723-0.5957)	5.28e-06		0.8701 (0.6365-1.1894)	0.383		0.6601 (0.4596-0.9479)	0.0245
PDGFA|SEMA4D	0.543154	2.4571 (1.6546-3.6486)	8.34e-06		2.4295 (1.6044-3.6791)	2.75e-05		1.0224 (0.7284-1.4351)	0.897
SHC1|TCF7L2	0.355277	2.5455 (1.7019-3.8073)	5.4e-06		0.6344 (0.4011-1.0033)	0.0516		1.8935 (1.4017-2.5579)	3.17e-05
AR|STC2	0.43331	2.5532 (1.7244-3.7803)	2.85e-06		2.2003 (1.6148-2.9982)	5.87e-07		1.9309 (1.4385-2.5920)	1.18e-05
EGFR|SLIT1	0.506787	2.5959 (1.7147-3.9298)	6.52e-06		1.7637 (1.2930-2.4058)	0.000341		2.0712 (1.5354-2.7940)	1.87e-06
APOBEC3C|CXCL12	0.583076	3.2450 (2.1497-4.8982)	2.11e-08		2.7759 (1.8104-4.2565)	2.85e-06		1.2164 (0.8161-1.8130)	0.336
